# Supplementary material for: GRIN lens implantation strategies for in vivo calcium imaging using miniature microscopy
Source: PLoS One. 2025 May 12;20(5):e0323256. doi: 10.1371/journal.pone.0323256 (PMC12068630; doi:10.1371/journal.pone.0323256)
Supplement: S1 Table — (XLSX) [file pone.0323256.s008.xlsx]

## Sheet: Sheet1
		Brain region	Mouse strain	Calcium indicator	Virus information	Coordinates		Virus volume	Injection rate
						Viurs injection	Lens implantation (Lens center)
		NAc	A2A-Cre	GCaMP6f	pAAV.Syn.Flex.GCaMP6f.WPRE.SV40; Addgene 100833-AAV1	AP +1.4 mm, ML 0.87 mm, DV -4.5 mm	AP +1.4 mm, ML 0.75mm, DV -4.25 mm	400 nl	1 nl/s
		PrL	CNTNAP2 KO	GCaMP6f	pAAV.Syn.GCaMP6f.WPRE.SV40; Addgene 100837-AAV1	AP +1.8 mm, ML 0.4 mm, DV -2.1 mm	Ap +1.8 mm, ML 0.5 mm, DV -1.8 mm	400 nl
		IL	VGlut1-Cre	GCaMP6f	pAAV.Syn.Flex.GCaMP6f.WPRE.SV40; Addgene 100833-AAV1	AP +1.7 mm, ML 0.4 mm, DV -2.85 mm	AP +1.7 mm, ML 0.35 mm, DV -2.65 mm	350 nl
		DP	VGlut2-Cre	GCaMP6f	pAAV.Syn.Flex.GCaMP6f.WPRE.SV40; Addgene 100833-AAV1	AP +2.1 mm, ML 0.6 mm, DV -3.4 mm	AP +2.1 mm, ML 0.6 mm, DV -3.2 mm	350 nl
		dCA1	C57	GCaMP6f	pAAV.Syn.GCaMP6f.WPRE.SV40; Addgene 100837-AAV1	AP -2.1 mm, ML 2 mm, DV -1.65 mm	AP -2.1 mm, ML 1.8 mm, DV -1.25 mm	500 nl
		vCA1	C57	GCaMP6f	pAAV.Syn.GCaMP6f.WPRE.SV40; Addgene 100837-AAV1	AP -3.16 mm, ML 3.5 mm, DV -3.7 mm	AP -3.16 mm, ML 3.5 mm, DV -3.5 mm	400 nl
		CA2	C57	GCaMP6f	PVN: pENN.AAV.hSyn.Cre.WPRE.hGH; Addgene 105553-AAV1. CA2: pAAV.Syn.Flex.GCaMP6f.WPRE.SV40; Addgene 100833-AAV1	PVN: AP -0.94 mm, ML 0.22 mm, DV -4.9 mm CA2: AP -1.6 mm, ML 1.6 mm, DV -1.7mm	CA2: AP -1.6 mm, ML 1.6 mm, DV -1.5mm	PVN: 150 nl CA2: 300 nl
